# Supplementary material for: Antioxidant and Wound Healing Bioactive Potential of Extracts Obtained from Bark and Needles of Softwood Species
Source: Antioxidants (Basel). 2023 Jul 4;12(7):1383. doi: 10.3390/antiox12071383 (PMC10376860; doi:10.3390/antiox12071383)
Supplement: Supplementary file 1 [file antioxidants-12-01383-s001.zip]

Archive with 1 entries (1 files):
- antioxidants-2475148-supplementary.pdf
